# Supplementary material for: Acute Mountain Sickness Symptom Severity at the South Pole: The Influence of Self-Selected Prophylaxis with Acetazolamide
Source: PLoS One. 2016 Feb 5;11(2):e0148206. doi: 10.1371/journal.pone.0148206 (PMC4744068; doi:10.1371/journal.pone.0148206)
Supplement: S1 Data — (XLSX) [file pone.0148206.s001.xlsx]

## Sheet: Master Sheet
						Chemistries													Lipids						CBC, Platelet Ct, and Diff										Urinalysis						McMURDO				SOUTH POLE
18	1 = male	Altitude Meds	No = 1																																			45		15
100	2 = female	1 = no	Yes = 2		m																																	220		75
Age at start		2 = yes			Residence elevation	Glucose	Creatinine	Sodium	Potassium	Chloride	Calcium	Alkaline Phosphatase	AST	ALT	Iron Binding		Iron	Iron	Total		HDL	VLDL	LDL	Total Cholesterol										Eos	Specific		Height m	Wt kg	BMI	Neck	Seat	Seat Sys	Seat Dias	Seat Rest	Seat	Seat Sys	Seat Dias	Seat Rest
of study	M/F	Diamox			last 3 months	Serum (mg/dL)	Serum (mg/dL)	Serum (mmol/L)	Serum (mmol/L)	Serum (mmol/L)	Serum (mg/dL)	Serum (IU/L)	(SGOT) (IU/L)	(SGPT) (IU/L)	Capacity (TIBC) (ug/dL)	UIBC (ug/dL)	Serum (ug/dL)	Saturation (%)	Cholesterol (mg/dL)	Triglycerides (mg/dL)	Cholesterol (mg/dL)	Cholesterol (mg/dL)	Cholesterol (mg/dL)	HDL Ratio	WBC (x10E3/uL)	RBC (x10E6/uL)	Hemoglobin (g/dL)	Hematocrit (%)	MCV (fL)	MCH (pg)	MCHC (g/dL)	RDW (%)	Platelets (x10E3/uL)	Absolute (x10E3/uL)	Gravity	pH		baseline	Kg/m^2	Circ cm	HR	BP	BP	O2 Sat	HR	BP	BP	O2 Sat
AgeS	Gender	DiamoxP	Ever AMS Trip	AMS Max Score	ResElevM	Glucose	Creatinine	Sodium	Potassium	Chloride	Calcium	AlkPhos	AST	ALT	TIBC	UIBC	Iron	IronSat	ChoTotal	Triglycerides	HDL	VLDL	LDL	ChoHDLRat	WBC	RBC	Hemoglobin	Hematocrit	MCV	MCH	MCHC	RDW	Platelets	EosAbs	SpecGrav	pH	HtmB	WtB	BMIB	NeckCirB	SeatHRB	SeatSysBPB	SeatDiasBPB	SeatRestO2SatB	SeatHRP	SeatSysBPP	SeatDiasBPP	SeatRestO2SatP
36	1	1	2	3	9.9	79	1	142	4.1	102	10.2	61	20	17	341	102	239	70	207	67	94	13	110	2.5	5.3	5.08	15.1	46.8	92	29.7	32.2	14.3	251		<1.005	5.5	1.727	61.3	20.553	34.5	68	108	58	99	114	84	64	86
33	1	1	1	1	1583.7	87	1.2	140	4.5	106	10.2	85	24	20	308	232	76	25	150	86	53	17	80	2.8	5	4.91	15.3	45.1	92	31.2	33.9	12.6	283	0.2	1.01	6.5	1.778	78	24.6735	40	58	122	72	100	56	108	78	94
48	1	2	1	2	1411.5	94	0.9	135	3.8	99	9.9	51	39	71	270	213	57	21	152	140	56	28	68	2.7	5.3	4.51	15.1	46	102	33.4	32.7	13.1	371	0.1	1.01	7.5	1.727	63.6	21.3242	35.5	71	118	68	97	91	120	80	91
25	1	1	1	2	33.6	83	1.2	143	4.2	106	9.5	54	18	24	346	230	116	34	222	188	52	38	132	4.3	6.4	5.07	16.3	48	95	32.1	33.9	13.7	216	0.2	1.025	6	1.778	81.7	25.8439	38	83	134	79	100	72	118	70	91
27	2	1	2	4	231.3	77	1	137	5.8	99	10.1	57	16	11	306	186	120	39	236	56	100	11	125	2.5	5.8	4.75	15.6	46.5	98	32.8	33.5	13.6	382	0.4	1.02	7.5	1.651	65.8	24.1397	32	72	122	86	97	62	100	68	94
39	2	1	2	3	1749	85	0.8	139	4.3	104	9.5	100	22	23	343	212	131	38	186	210	69	42	75	2.7	7.6	4.3	14.2	41.3	96	33	34.4	12.6	359	0.5	<1.005	5.5	1.6	88.6	34.6094	36.5	80	118	82	99
47	2	2	1	0	1082.7	79	0.8	136	3.7	103	8.9	51	18	13	321	231	90	28	129	84	69	17	43	1.9	5.9	3.96	12.9	38.2	97	32.6	33.8	14.5	228	0	<1.005	6.5	1.753	65.9	21.4448	31.2	56	96	52	100	59	92	56	92
48	2	1	2	3	1583.7	75	0.8	138	4.5	102	9.8	69	20	13	359	238	121	34	198	156	90	31	77	2.2	13	4.43	13.6	41	93	30.7	33.1	13.7	369	0.3	1.02	5.5	1.613	63.6	24.4449	32	58	102	64	98	88	108	70	87
43	1	1	1	0	1583.7	89	1.1	134	3.7	97	10	69	33	37	375	231	144	38	227	415	48			4.7	5.4	4.63	15.6	45	97	33.8	34.7	12.1	199	0.4	<1.005	6.5	1.778	75.1	23.7562	38.5	72	124	80	98	90	100	54	84
38	1	1	2	2	251.1	85	0.8	141	4.3	103	9.4	58	26	40	299	154	145	48	159	229	30	46	83	5.3	4.1	5.12	16.1	45.6	89	31.4	35.3	12.8	164	0.1	<=1.005	7.5	1.93	101.7	27.3027	40	68	117	76	98	85	92	54	90
29	1	1	1	2	402.6	81	0.9	139	4.4	102	9.3	68	22	18	308	206	102	33	179	47	66	9	104	2.7	6.7	5.37	17	51	95	31.6	33.3	14.6	263	0.2	1.02	6.5	1.829	82.6	24.6918	39.8	58	122	68	98	75	90	60	89
59	1	1	2	0	2792.4	91	1.2	140	4.2	106	9.6	95	29	36	347	263	84	24	168	98	52	20	96	3.2	4.5	4.85	14.5	45.6	94	29.9	31.8	13.9	177		1.02	5	1.8796	105.33	29.8141	39.5	80	142	94	98	98	112	68	87
31	2	1	2	2	1622.1	85	0.8	139	3.9	106	9.3	54	15	11	319	193	126	39	149	121	46	24	79	3.2	4.6	4.92	14.4	42.9	87	29.3	33.6	12.9	205	0	>1.030	6	1.727	70.4	23.6041	32.4	52	90	50	97	78	82	54	90
26	2	1	1	1	2918.4	69	1	140	3.8	103	9.2	43	17	20	194	167	27	14	112	80	52	16	44	2.2	5.2	4.79	14.9	43.8	92	31	33.9	16.3	225	0.1	<1.005	7	1.727	75	25.1464	32	52	106	72	97	60	76	54	90
26	2	1	2	4	2516.7	82	0.9	137	4.1	103	9.9	61	23	15	403	282	121	30	192	99	86	20	86	2.2	7.4	4.88	15	44	90	30.7	34.1	13.3	308	0.1	<1.005	6.5	1.702	59.1	20.4018	30	58	102	58	98	80	96	52	90
27	2	2	2	3	1583.7	48	1	138	4.6	103	9.9	88	33	20	508	490	18	4	149	90	73	18	58	2	4.9	4.94	12.1	37	75	24.5	32.7	20.8	363	0.1	<1.005	5	1.828	73.1	21.8759	31.8	43	102	62	99	82	102	74	88
30	1	2	1	2	1583.7	90	1.2	140	4.2	103	9.5	65	28	38	301	181	120	40	134	207	41	41	52	3.3	7.6	5.23	16.2	47.5	91	31	34.2	13.2	155	0.2	1.025	6	1.828	97.2	29.088	42	60	126	78	98	82	92	62	92
30	2	1	1	1	1637.7	81	1	139	3.9	105	9.7	58	20	18	282	202	80	28	119	40	68	8	43	1.8	6.5	4.51	13.6	40.4	89	30.1	33.7	12.3	259	0.1	>1.030	6	1.778	80.3	25.4011	34.7	71	128	64	98	87	118	64	87
28	1	1	2	3	1583.7	82	0.9	138	4	103	9.6	66	23	21	297	212	85	29	130	49	48	10	72	2.7	4.5	5.33	16.1	46.9	88	30.2	34.3	13.1	222	0.1	>1.030	6	1.778	93.6	29.6082	36.5	83	98	58	97	89	118	62	91
48	1	1	2	2	1760.7	92	0.9	142	4.5	105	10.4	51	25	31	319	174	145	45	209	108	84	22	103	2.5	5.2	4.52	14.9	44.1	98	33	33.9	13.6	280	0.1	<1.005	7	1.803	80.5	24.7631	38	66	102	62	98	65	100	68	91
53	2	1	2	1	157.5	91	1.1	139	4	102	10.1	58	27	22	308	202	106	34	253	145	64	29	160	4	6.9	4.06	13.3	40.2	99	32.8	33.1	14.8	269	0.1	1.025	5	1.638	63.6	23.7044	32.7	71	102	72	98	73	88	68	90
43	1	1	2	2	1583.7	89	1.1	139	4.5	101	10.1	78	23	26	340	245	95	28	203	274	39	55	109	5.2	6.7	5.73	17	51.5	90	29.8	33.1	13.7	198	0.3	<1.005	6.5	1.803	90.9	27.9623	40	78	100	70	95	93	106	68	85
44	2	1	2	3	1577.7	95	1.1	138	4.4	100	9.5	38	16	10	277	188	89	32	168	56	68	11	89	2.5	5.5	4.94	15.5	47.3	96	31.4	32.8	13	258	0.1	1.01	7	1.828	77.1	23.0729	34.5	63	95	68	98
31	2	1	1	3	103.2	94	0.9	139	4.7	101	9.8	46	22	18	398	103	295	74	188	82	93	16	79	2	5.7	4.41	14.2	44.9	102	32.3	31.7	14.7	317	0.1	1.015	6.5	1.638	48.7	18.151	32.5	74	118	64	97	105	124	84	84
28	2	1	2	8	627.9	76	1	136	4.1	100	9.6	52	11	7	333	122	211	63	245	155	66	31	148	3.7	8.3	4.74	15.1	49.6	105	31.9	30.5	14.7	259		1.025	7.5	1.753	75.8	24.6664	34.4	80	116	74	98	78	82	54	90
45	1	2	1	4	1622.1	104	1.2	136	4.4	98	10	73	25	24	401	284	117	29	189	108	44	22	123	4.3	14.6	5.73	16.9	50	87	29.5	33.8	14.4	284	0.1	<1.005	6	1.854	78.6	22.8667	37	72	112	62	95	97	117	78	95
42	1	2	1	2	1563	93	1	142	4.6	109	9.3	54	20	27	266	189	77	29	171	180	35	36	100	4.9	4	4.91	15	44	90	30.5	34	14.2	181	0.1	1.025	5.5	1.829	99.1	29.6242	41.2	58	125	88	98	69	112	80	85
33	1	1	2	3	55.2	83	1	143	3.9	104	9.8	57	25	30	370	222	148	40	174	49	67	10	97	2.6	4.6	4.46	14.6	43.8	98	32.7	33.3	14.4	250	0.3	1.02	7	1.854	77.7	22.6048	38.5	57	100	62	98
53	1	2	2	7	222.3	88	1.2	143	4.6	94	9.6	71	28	34	357	230	127	36	237	185	58	37	142	4.1	6	5.02	15.8	46.6	93	31.6	34	14.4	190	0	1.01	7	1.803	81.4	25.0399	36.5	60	102	72	96	84	90	60	83
42	2	1	2	3	104.4	93	1	137	4.2	103	9.4	50	19	16	331	191	140	42	195	90	92	18	85	2.1	3.5	4.38	13.9	41.9	96	31.9	33.3	13.2	244	0	1.02	5	1.626	54.9	20.765	29.8	63	96	52	97	91	110	70	89
25	2	1	2	3	962.7	81	1.1	139	4.3	101	10	68	24	22	402	127	275	68	172	80	84	16	72	2	4.6	4.5	14.3	43.8	97	31.7	32.6	14.3	233	0.1	<1.005	7	1.778	79.5	25.148	33	65	98	62	98	82	100	64	89
27	2	1	2	7	1702.8	78	0.7	140	4.2	103	9.6	76	16	17	335	202	133	40	180	59	79	12	89	2.3	6.1	4.57	14.1	41.5	91	30.9	34.1	13	292	0.1	>1.030	6	1.676	59.5	21.1821	31.4	58	118	52	98	63	86	58	94
25	1	2	2	3	55.2	98	1.1	138	4.4	99	10	86	18	17	297	189	108	36	185	53	59	11	115	3.1	4.4	5.37	16.6	53.2	99	30.9	31.1	14.9	210		1.01	7	1.803	77.3	23.7787	38.5	63	100	64	98
39	1	2	2	6	0.9	99	0.9379	140	4.4		8.92	85	21	23	362.7		150.66	42	170	89	53		101	3.2	8.1		17.3		87	31			298	0.3			1.778	85	26.8878	39	78	118	60	95
47	1	1	2	0	231.3	90	1.1	138	4.4	101	9.4	69	29	35	266	168	98	37	240	102	55	20	165	4.4	5.1	5.24	15.8	47.8	91	30.2	33.1	13.9	182	0.3	1.025	6	1.803	125.5	38.6058	44	57	148	90	96	85	124	72	87
33	2	1	1	0	1365	87	0.9	141	4	104	9.7	51	22	21	369	301	68	18	190	73	90	15	85	2.1	5.1	4.19	13.7	44.3	106	32.7	30.9	16.3	326		<1.005	9	1.626	65.9	24.9255	32.2	47	108	68	98	67	92	62	90
26	1	1	2	7	150.6	82	1	140	3.9	102	9.8	50	22	22	265	135	130	49	214	71	61	14	139	3.5	4.8	5.15	16.1	49.3	96	31.3	32.7	14.1			1.025	6	1.727	68.2	22.8665	36	71	98	62	95	94	94	60	82
58	1	1	2	4	238.2																																1.803	72.7	22.3637	37	53	118	64	97	48	122	78	90
52	1	1	2	1	430.2	83	1.2	139	4.2	102	9.8	65	28	26	263	103	160	61	169	49	41	10	118	4.1	3.7	4.68	15.1	44.9	96	32.2	33.6	13.4	193	0.1	1.02	5.5	1.88	93.2	26.3694	37.8	59	123	89	95	61	122	80	88
47	2	2	1	1	351.3	80	0.8	140	4.4	104	9.9	50	22	21	333	151	182	55	174	58	77	12	85	2.3	3.7	4.46	13.5	41	92	30.2	32.9	12.9	250	0	1.01	6.5	1.588	55	21.8103	31.4	74	104	70	97	90	88	50	91
26	1	1	1	2	1598.4	82	1.3	140	3.8	103	10	68	39	43	370	237	133	36	225	70	69	14	142	3.3	5.7	5.38	17.2	51.9	96	31.9	33.1	15.1	183	0.2	<1.005	6	1.854	81.8	23.7976	36.5	60	98	62	98	70	122	70	90
30	2	1	2	3	453.6	82	0.9	137	3.9	101	9.5	63	16	14	355	216	139	39	157	112	65	22	70	2.4	8.4	4.72	14.5	42.3	90	30.7	34.2	13.1	251	0.1	1.015	7	1.702	77.3	26.6846	32.5	82	104	72	99	90	104	62	90
30	1	1	2	2	453.6	86	1.1	141	4.1	104	9.6	49	13	12	354	261	93	26	155	107	55	21	79	2.8	5.9	5.33	15.6	45.1	85	29.3	34.6	13.6	213	0.1	1.025	5.5	1.854	93.1	27.0851	38	59	116	76	98	66	98	56	92
65	1	2	2	7	110.1	101	1	139	4.3	102	10	87	24	20	266	125	141	53	198	127	45	25	128	4.4	8	5.2	16.5	50.3	97	31.7	32.7	14	165	0.2	1.025	6	1.829	70.5	21.0747	35	61	124	78	96	75	118	70	90
26	1	1	2	3	1598.4	91	1	138	4.1	104	9.8	103	16	17	328	205	123	38	162	160	31	32	99	5.2	6.1	4.79	14.6	43.2	90	30.4	33.8	13.7	271	0.1	1.01	5.5	1.854	90.9	26.4451	41	62	114	62	97	70	118	60	92
36	1	1	2	3	262.8	94	1.2	139	4.3	102	9.4	45	17	18	296	212	84	28	188	100	56	20	112	3.5	3.8	5	15.9	47.8	96	31.9	33.3	12.6	187	0.1	1.025	6	1.93	95.5	25.6383	38	73	118	82	97	74	108	60	89
32	1	1	1	0	1160.4	90	1.1	144	4	104	9.5	73	68	73	349	198	151	43	191	82	60	16	115	3.2	6.9	5.34	14.2	43.1	81	26.5	32.9	15.2	213	0.4	1.015	5.5	1.702	76.4	26.3739	37.5	52	100	52	96	75	90	56	86
39	1	1	1	1	352.5	81	0.9	138	3.9	101	10.5	59	57	105	323	196	127	39	164	38	68	8	88	2.4	5.1	4.82	14.3	41.9	87	29.6	34.1	14.3	215	0.1	<1.005	6	1.88	80.9	22.8893	38	64	118	72	96	65	128	78	90
59	1	2	1	1	222.3	88	1	141	3.8	103	9.4	76	28	32	251	153	98	39	186	144	63	29	94	3	6.9	5.23	14.6	44.9	86	27.9	32.6	14.9	226	0.3	1.025	5	1.702	82.7	28.5487	36.5	80	108	68	94	89	96	62	89
23	1	1	1	0	747	84	0.9	139	3.7	100	9.5	67	16	22	352	253	99	28	131	88	43	18	70	3	7.1	5.37	15.8	47.5	89	29.4	33.2	13.9	155	0.2	1.012	7	1.829	91.8	27.442	38	73	122	82	97	94	84	60	85
34	1	1	1	1	2321.7	98	1.1	140	4.4	101	10.3	90	21	32	335	215	120	36	210	278	41	56	113	5.1	7.1	5.29	16.3	48.3	91	30.9	33.8	13.6	242	0.1	1.01	7	1.829	98.6	29.4747	39	106	118	92	96	93	112	66	93
50	1	1	2	4	214.5																																1.829	91.4	27.3224	38.6	77	128	80	97	86	114	62	90
60	1	1	1	1	0.9	99	1	143	4.2	102	8.5	64	19	19	323.6		122.8	38	174	44	66		101	2.6			16	48	91	31			219	0.3			1.753	74.1	24.1132	38.2	68	118	74	98	79	90	64	89
30	1	1	2	6	1583.7	84	1.1	137	4.1	99	9.8	99	22	24	330	207	123	37	159	134	39	27	93	4.1	5.3	5.21	16.4	47.4	91	31.5	34.6	12	275	0.1	<1.005	6.5	1.778	79.5	25.148	39	68	120	68	96
65	1	2	2	2	28.5	104	1.1	140	4.1	107	10.2	58	33	33	265	186	79	30	182	209	56	42	84	3.3	5.8	4.95	16.3	47.5	96	32.9	34.3	13.8	225	0.1	>1.030	5.5	1.803	90.9	27.9623	38.5	65	124	74	96	61	114	62	88
47	1	1	1	1	1583.7	102	1.2	138	4.3	101	9.4	60	23	28	326	179	147	45	245	195	57	39	149	4.3	6.8	4.76	14.7	43.5	91	31	33.9	13.9	253	0.1	<1.005	5	1.88	120	33.952	42	82	112	82	96	80	140	64	84
55	2	1	1	2	26.7	75	0.9	137	4	100	9.9	88	28	24	286	175	111	39	253	57	80	11	162	3.2	5.3	4.68	15.1	44.9	96	32.3	33.8	13.9	259	0.1	<1.005	5.5	1.575	79.5	32.0484	31.8	83	128	92	96	92	160	108	83
28	1	1	2	0	1583.7	85	1.1	139	4	105	10.1	55	31	16	325	254	71	22	171	38	63	8	100	2.7	7.2	5.03	15.4	45.5	90	30.7	33.9	13.4	265	0.1	>1.030	6	1.778	83.6	26.445	37.8	81	123	78	98	86	118	78	81
51	1	2	1	1	18.6	123	1	139	4.1	102	9.2	69	25	28	326	197	129	40	196	97	45	19	132	4.4	6.4	4.24	13.8	44.3	105	32.6	31.2	15.9	280		>1.030	6	1.676	76.4	27.1985	37.8	77	122	84	94	57	127	70	90
36	2	1	2	3	176.1	87	0.9	139	3.8	102	9.3	65	23	17	301	170	131	44	123	69	70	14	39	1.8	6.5	4.49	14.1	42.2	94	31.3	33.3	13.6	280	0.5	1.02	7	1.778	67.3	21.2888	33	67	114	72	99	88	98	58	85
56	1	2	2	5	2544.3	93	1.1	140	4	108	9.7	48	30	37	308	198	110	36	153	91	42	18	93	3.6	5	4.93	15.9	47.4	96	32.2	33.5	14.4	217	0.1	<1.005	6.5	1.88	100.5	28.4348	43.6	82	124	88	97	98	130	88	83
27	1	2	2	6	1495.2	65	1	137	4.2	102	9.6	53	25	20	306	91	215	70	159	55	52	11	96	3.1	5.6	4.96	15.4	49.7	100	31.1	31.1	13.7	219		1.02	7	1.829	75	22.4199	36.5	78	104	68	97	107	90	62	89
25	1	1	1	2	18.6	84	1.2	142	4	102	9.7	83	25	13	422	377	45	11	198	86	73	17	108	2.7	3.7	4.4	14.6	43.2	98	33.3	33.9	15.2	241	0	1.01	7	1.803	68.2	20.9794	34	80	118	58	99	65	108	78	89
41	1	2	1	2	1444.8	92	0.9	138	3.9	103	10	79	28	34	382	198	184	48	286	97	83	19	184	3.4	5.4	5.05	16.4	49	97	32.4	33.3	13.9	215	0.1	1.01	7	1.74	67.3	22.2288	36	109	100	62	96	104	104	74	89
22	1	2	2	4	255	91	1	138	5	100	9.9	88	24	21	319	224	95	30	173	46	64	9	100	2.7	6.6	5.27	15.6	46.5	88	29.7	33.7	13.3	296	0.2	1.016	6	1.829	88.6	26.4854	35.5	73	124	70	98	88	92	58	90
30	2	2	2	3	2024.7	94	0.8	141	4	104	9.6	48	20	28	304	246	58	19	207	145	50	29	128	4.1	5.7	4.8	14.7	45	94	30.7	32.8	15	290	0.1	<1.005	6	1.6	101.4	39.6094		78	128	98	95	92	112	62	87
30	1	1	2	2	1034.4	87	1.1	138	4.5	101	9.5	52	19	14	267	185	82	31	226	71	57	14	155	4	3.9	5.03	15.4	45.6	91	30.7	33.8	13.7	236	0	1.01	6.5	1.626	63.6	24.0556	36	62	104	82	98	68	90	70	93
29	2	1	1	0	1598.4	147	0.9	137	4.1	99	9.8	48	15	11	326	226	100	31	193	48	77	10	106	2.5	3.4	4.85	14.5	43.1	89	29.9	33.6	12.9	251	0	>1.030	5.5	1.6	62.3	24.3359	33	76	96	62	97	97	94	60	91
57	1	1	2	2	1583.7																																1.854	95.5	27.7833	39	101	114	64	96	102	90	54	86
32	2	1	2	2	7.8	84	0.9	139	3.8	103	9.5	36	13	11	231	22	209	90	172	50	62	10	100	2.8	5.2	4.65	14.5	43.7	94	31.2	33.3	12.9	258	0.1	1.01	6.5	1.778	62.7	19.8337	30	62	98	62	98	75	92	58	88
54	1	2	1	0	88.5	101	1	138	4	104	9.3	63	22	14	327	239	88	27	180	71	48	14	118	3.8	4	4.44	14.4	44.6	100	32.4	32.2	15	268	0.1	1.025	5.5	1.829	93.2	27.8605	40	96	112	78	97	90	120	72	89
34	2	2	2	2	12.9		0.8	141	4.2	96	9.3	64	19	14	330	236	94	28	210	94	96	19	95	2.2	6.9	3.95	12.6	37.8	96	31.9	33.4	13.9	265	0.1			1.753	72.7	23.6576	33	77	122	74	99	80	108	64	92
27	2	2	1	1	237.3	73	0.9	141	3.8	103	9.1	77	29	23	233	4	229	98	172	75	86	15	71	2	7.1	4.69	15.1	45.5	97	32.1	33.1	13.8	221	0	1.01	7.5	1.676	61.4	21.8585	31.9	74	108	72	97	89	90	64	90
24	1	2	1	0	17.7	86	0.9	135	4.1	98	9.6	66	16	11	364	236	128	35	189	56	75	11	103	2.5	4.9	5.35	16.4	48.7	91	30.6	33.6	13.5	276	0.1	<1.005	7.5	1.829	71.8	21.4633	36.5	70	114	62	97	94	98	70	89
44	1	1	1	1	1611.3	87	1.3	141	4.1	103	10.1	51	20	15	285	226	59	21	186	107	65	21	100	2.9	4.5	5.28	17	49.2	93	32.1	34.5	12.6	206	0.1	>1.030	5.5	1.727	60.9	20.4189	33.5	73	98	62	98	75	90	58	93
28	2	2	1	7	28.5	83	0.7	141	4.1	106	9.7	43	20	17	335	301	34	10	147	45	64	9	74	2.3	5.1	4.02	12.5	37.3	93	31	33.4	13.6	324	0.2	<1.005	6.5	1.702	72.3	24.9585	32	97	98	68	98	91	102	68	93
40	1	2	1	1	1583.7	85	1.2	136	3.9	100	9.9	86	23	34	379	254	125	33	221	156	58	31	132	3.8	9.9	5.38	17.7	51	95	32.8	34.7	12.6	165	0.1	1.025	6.5	1.702	80.9	27.9273	38	88	124	84	96
53	1	2	2	5	1439.1	98	1	142	4.4	105	9.6	65	20	23	292	234	58	20	153	213	38	43	72	4	5.7	5.78	17	52.5	91	29.4	32.3	14.5	177	0.3	<1.005	6.5	1.778	81.8	25.8756	41	50	102	62	98	52	90	66	90
30	2	1	2	5	12.9	82	1	139	7.5	94	9.5	66	23	19	361	212	149	41	255	67	89	13	153	2.9	10.2	4.01	12.5	37.8	94	31.2	33.1	14	358	0.2	<1.005	6	1.753	109.1	35.5027	35	78	108	62	99	84	118	70	86
24	2	1	2	2	2321.1	78	0.9	139	4.3	100	10.2	112	25	22	320	203	117	37	202	70	74	14	114	2.7	5.4	4.96	15.9	47.5	96	32	33.4	13.4	254	0.1	1.01	9	1.676	69.1	24.5997	32.5	59	120	70	99	84	102	66	91
59	1	2	1	0	212.7	90	1.3	138	4.3	103	10.2	80	23	30	332	173	159	48	274	102	74	20	180	3.7	5.7	5.2	16.2	49.8	96	31.2	32.5	14.1	177	0.1	1.015	7	1.803	91.4	28.1161	39.5	65	111	76	96	76	98	64	91
35	1	1	1	1	1760.7	75	1.3	137	3.8	102	9.8	65	72	32	282	165	117	41	203	76	48	15	140	4.2	6.2	5.01	15.8	46.8	93	31.6	33.8	13.5	198	0.1	<1.005	6	1.74	78.2	25.829	37	98	114	76	98	92	102	56	86
26	1	1	2	3	7.8	91	0.9	138	4.3	104	9.6	72	19	16	320	258	62	19	148	77	52	15	81	2.8	4.9	4.43	13.8	41.7	94	31.2	33.2	14	228	0.1	1.02	7.5	1.727	72.7	24.3753	38	74	119	68	98	89	130	80	86
23	1	1	2	4	1728.3	83	1.1	136	4.4	100	10.2	92	21	15	371	298	73	20	195	136	60	27	108		4.9	5.34	17.3	50.4	94	32.4	34.4	12.8	278	0.1	1.005	5	1.753	66	21.4773	37	57	118	72	97	95	88	62	85
		1	1	1		98	1	138	4.2	103	9.4	84	25	40	346	264	82	24	201	80	53	16	132	3.8	10.9	4.64	14.9	45.5	98	32.1	32.8	13.8	203	0	1.025	6
29	1	1	1	0	2070.9	82	1	135	3.7	98	9.5	80	24	15	281	71	210	75	155	46	80	9	66	1.9	4.9	4.84	14.7	44.1	91	30.4	33.4	14.9	236	0	1.01	6.5	1.753	65.9	21.4448	35.5	61	112	66	99	74	105	68	87
54	1	2	1	1	1595.4	95.4	1	139	3.9	104	9.2	84	27	33	362.7		106	28	228	294	50		121	4.6	4.7	5.1	15.4	45	88			12.9	274	0.3		6.5	1.778	88.2	27.9001	39.5	66	120	62	98
40	1	1	2	2	1583.7	89	1.2	139	4.3	102	9.7	71	19	15	298	151	147	79	198	131	69	26	103	2.9	4.5	4.86	16.3	47.3	98	33.6	34.5	13.7	157	0.3	<1.005	7	1.74	75	24.7721	36	53	114	78	98	58	100	54	91
57	2	1	1	2	1760.7	78	0.9	140	3.9	105	10.3	144	22	19	280	196	84	30	214	123	70	25	119	3.1	4.9	4.79	14.5	42.4	89	30.3	34.3	13.7	271	0.1	1.01	7	1.727	82.7	27.7281	35	78	114	64	98	92	90	56	94
33	1	1	2	2	55.2		1.3	143	5.3	93	10.2	60	22	30	400	255	145	36	248	215	53	43	152	4.7	5.9	5.37	17	50.1	93	31.7	34	13.6	208	0	>1.030	5.5	1.753	92.5	30.1008	38	54	118	76	98	84	118	86	89
33	1	1	2	1	306	81	1	139	4.4	105	9.3	44	20	14	353	226	127	36	200	41	88	8	104	2.3	3.9	4.26	13.1	39.2	92	30.7	33.3	13.6	298	0.1	<1.005	7	1.753	65.9	21.4448	33	58	94	66	98	83	80	58	82
34	2	2	1	2	2480.4	69	0.8	138	3.9	103	10.5	56	18	15	373	255	118	32	192	90	50	18	124	3.8	6.2	4.53	13.3	43.5	96	29.3	30.6	15.2	311	0.2	<1.005	6.5	1.727	104.7	35.1044	36.8	66	102	66	98
37	2	2	2	7	28.5	95	0.9	141	4.4	109	9.1	88	16	20	305	252	53	17	238	92	38	18	182	6.3	7.3	4.64	13.3	39	84	28.7	34.2	14.6	287	0.2	1.02	6	1.67	127.3	45.6452	36.5	77	124	88	98	85	110	75	86
39	2	1	1	1	104.4	77	0.8	138	4.4	102	9.8	57	20	13	450	413	37	8	208	73	99	15	94	2.1	4.3	4.49	12.6	38.2	85	28.1	33	15.8	305	0.1	1.015	7	1.626	59.5	22.5048	30.5	90	108	82	98	100	104	82	91
20	1	2	1	0	1219.5	97	1.1	143	5.2	102	10	69	47	52	289	142	147	51	147	83	57	17	73	2.6	4.7	5.07	15.4	47.5	94	30.4	32.5	13.8	305	0	<1.005	7	1.829	86	25.7082	38	58	116	68	98	75	108	62	94
36	1	1	2	5	104.4	86	1.1	137	3.9	100	9.5	73	26	19	257	136	121	47	201	63	72	13	116	2.8	4.2	4.84	15.7	46.1	95	32.3	34	12.4	233	0.3	<1.005	6.5	1.702	66.8	23.0599	35.4	87	109	68	97	90	92	62	90
53	1	1	1	2	2639.7	83	1.1	136	4.1	103	9.1	98	24	17	261	213	48	18	172	147	59	29	84	2.9	11.4	4.68	14.8	44.3	95	31.6	33.4	14.3	348	0.2	>1.030	6	1.753	75	24.406	35.5	92	120	70	94	82	114	76	81
		2	1	2		87	1.1	135	4.2	98	9.8	61	18	18	333	225	108	32	197	89	69	18	110	2.9	6.4	5.42	16.5	51	94	30.4	32.3	14.2	205	0.2	<1.005	7
34	1	2	2	4	1605.3	97	1.2	138	3.6	102	9.2	92	34	69	334	258	76	23	279	68	73	14	192	3.8	6.5	5.51	16.5	47.7	86	29.9	34.6	13.3	193	0.2	>1.030	5	1.702	81.8	28.238	38.4	80	123	70	96	98	100	70	88
33	2	2	2	3	1583.7	87	0.9	137	4	100	9.7	55	16	10	259	72	187	72	202	151	52	30	120	3.9	5.2	4.76	15.5	46.8	98	32.6	33.2	13.6	313	0.2	<1.005	6.5	1.727	79.5	26.6552	33.6	67	112	68	96	86	112	85	89
		1		2		84	1	134	4.5	101	9.6	54	13	10	360	268	92	26	181	99	52	20	109	3.5	6.4	4.59	15.3	47.6	104	33.2	32	16	209		<1.005	8.5	1.575	68.2	27.4931	31.2	73	143	96	99	86	102	82	93
56	1	2	1	2	387.9	109	0.9	139	4.6	100	10	62	19	19	248	113	135	54	163	63	60	13	90	2.7	7.9	4.47	15.4	46.7	105	34.5	33	14.6	275	0	1.015	6.5	1.727	64.5	21.6259	36.4	93	130	82	96	86	130	80	89
57	1	2	1	5	871.2	106	1.1	141	4.5	105	9.7	80	19	31	287	176	111	39	160	152	52	30	78	3.1	5.4	4.82	15.1	45.9	95	31.3	32.8	14.4	287	0.2	>1.030	6	1.829	81.4	24.3331	39.6	83	119	62	96	88	88	56	88
43	2	1	2	2	2070.9	80	0.9	139	3.6	104	9.7	59	22	17	376	256	120	32	222	132	68	26	128	3.3	5.8	4.4	14	44	100	31.8	31.8	15.7	167	0	1.015	6	1.676	66.4	23.6385	33	79	102	64	98
26	1	1	1	1	2733.3	84	1.2	139	4.2	105	9.8	77	25	25	305	179	126	41	143	103	52	21	70	2.8	6.6	5.61	16.8	50.2	89	29.9	33.4	13	219	0.1	>1.030	5.5	1.854	77.3	22.4885	37.2	74	112	63	97	69	98	65	90
45	1	2	1	2	229.2	83	1.1	140	4	101	9.1	91	24	33	321	199	122	38	205	145	55	29	121	3.7	7.1	5.09	15.7	47.1	93	30.9	33.5	14	188	0.1	1.015	7	1.778	79.1	25.0215	36.6	52	119	65	92	55	78	52	90
42	1	2	1	2	210.6	90	0.9	140	4.3	106	9.1	47	23	18	315		112	36	200	95	47	24	129		6.7	5.02	15.4	44.7	89	30.6	34.4	13.3	254	0.067	1.025	6	1.88	85	24.0493	38.5	75	106	68	98	82	88	56	92
52	1	2	1	1	1803	91	1	139	4.5	101	9.6	72	19	17	271	126	145	54	163	126	51	25	87	3.2	6.5	5.42	17.2	48.6	90	31.7	35.4	12.8	160	0.1	>1.030	5.5	1.829	75	22.4199	36.1	71	128	78	98	86	114	62	87
		1	1	0		79	0.9	141	5.2	103	10.1	60	19	17	277	85	192	69	107	47	50	9	48	2.1	7.4	4.6	15.2	43.6	95	33	34.8	12.9	212	0.1	1.01	6									83	108	70	77
49	1	2	1	1	1583.7	79	1	138	4.4	103	9.7	66	56	83	304	167	137	45	174	77	54	15	105	3.2	5	5.13	16.6	49	96	32.4	33.9	13.3	127	0.1	<1.005	5.5	1.829	81.8	24.4526	36.5	68	112	62	98	71	96	54	96
34	1	1	2	4	1941	75	1.4	139	4.4	103	9.4	77	21	16	290	155	135	47	173	157	48	31	94	3.6	6.4	4.63	15	43.6	94	32.4	34.4	13.1	204	0.1	1.025	5.5	1.88	89.5	25.3225	37	55	120	76	98	93	100	62	91
43	1	2	2	4	291.3	101	1	140	4.1	103	9.3	75	19	18	269	195	74	28	210	66	65	13	132	3.2	4.5	5.2	15.8	47	90	30.4	33.6	14.5	154	0	<1.005	6	1.753	81.8	26.6189	39.5	72	110	82	98	80	94	62	88
35	2	1	2	3	1702.8	79	1	139	4.6	103	9.6	58	17	11	374	314	60	16	167	103	60	21	86	2.8	7.4	4.47	14.5	42.9	96	32.4	33.8	12.5	294	0.2	>1.030	5.5	1.626	55.5	20.9919	31.2	56	98	54	98	74	92	66	93
29	2	1	2	3	7.8	82	0.9	141	4.2	105	9.5	61	22	15	287	221	66	23	132	55	61	11	60	2.2	7.4	4.63	13.8	40.1	87	29.9	34.5	12	314	0.1	>1.030	6	1.702	71.4	24.6479	33.9	71	109	72	97	70	98	58	90
38	1	1	1	2	54	70	1.1	139	3.8	101	9.8	105	27	41	303	221	82	27	185	299	35	60	90	5.3	7.1	5.71	17.1	49.9	87	30	34.4	13.9	169	0.1	>1.030	5.5	1.905	103.6	28.5476	40.8	84	118	81	96	78	110	78	88
42	1	2	2	9	249	87	1.3	140	4.4	106	9.7	136	36	79	276		63	23	227	110	34		171	6.7	5.9	5.69	17.1	48.5	85.2	30.1	35.3		248				1.88	103.2	29.1987	438	64	138	80	94	74	98	58	88
27	1	2	1	1	51.3	91	1.3	142	4.7	103	9.9	70	22	19	303	171	132	44	181	46	93	9	79	1.9	4.4	4.8	15.1	45.5	95	31.6	33.3	13.2	235	0.2	<1.005	6	1.676	56.4	20.0785	32	68	98	57	98	87	76	50	88
40	1	1	2	2	235.2	82	1.2	137	4.2	99	10	50	28	33	336	204	132	39	223	290	60	58	105	3.7	5.6	5.47	16.3	49.6	91	29.8	32.8	14.9	213	0.1	1.02	7.5	1.727	74.8	25.0794	40.5	65	140	84	98	64	106	66	87
45	1	2	2	3	7.8	87	1.1	142	4.1	103	9.3	49	29	22	340	222	118	35	174	109	43	22	109	4	3.8	4.98	16.4	48.4	97	32.8	33.8	13.5	191	0.2	1.01	7	1.803	97.7	30.0541	41.4	70	118	68	96	72	118	68	90
33	2	2	2	2	4.8	84	0.8	140	4.7	101	9.5	55	17	9	370	302	68	18	204	58	67	12	125	3	4.4	4.65	13.2	41.2	89	28.4	32	14.7	196	0	1.01	6.5	1.626	65.9	24.9255	31	86	118	82	99	97	86	58	96
46	1	1	1	3	283.5	83	0.9	138	3.7	103	9.3	104	32	50	350	298	52	15	196	164	43	33	120	4.6	5.8	4.62	14.3	43.6	94	31	32.8	13.3	262	0.1	1.015	5.5	1.778	113.2	35.8082	41	89	140	84	97	80	112	74	89
55	1	1	2	3	245.1	98	1	138	3.9	102	9.2	175	29	86	255	151	104	41	260	220	70	44	146	3.7	5.6	4.78	15.3	47.5	99	32	32.2	14.2	147		1.01	7	1.778	83.2	26.3184	36.4	73	110	70	96	77	82	52	90
33	1	1	1	1	1729.2	85	1.2	140	4.2	104	10	76	30	15	313	171	142	45	174	57	70	11	93	2.5	5.8	5.46	16.4	47.8	88	30.1	34.3	12.8	229	0.1	1.01	7.5	1.854	90.9	26.4451	38.5	61	100	78	95	68	86	54	90
39	2	2	1	3	55.2	81	1.1	135	3.9	100	9.7	65	23	21	325	199	126	39	248	70	89	14	145	2.8	5.3	4.62	14.6	44.5	96	31.5	32.7	13.6	260	0.1	>1.030	5	1.626	70	26.4763	34	60	102	72	98
29	1	2	1	1	111.3	88	0.9	139	4.4	103	10.1	83	23	25	301	185	116	39	193	288	33	58	102	5.8	6	5.39	16.6	52.5	98	30.8	31.6	14.1	207	0.2	1.02	7	1.878	93.2	26.4256	39	87	118	80	95	82	114	74	86
39	1	1	1	0	1583.7	86	1.1	138	4.2	101	10.2	93	23	24	366	263	103	28	196	149	64	30	102	3.1	5.8	4.98	16	46.8	94	32.1	34.1	13.1	233	0.1	1.025	6	1.88	102.3	28.9441	42	97	114	74	96	124	121	78	83
24	2	1	1	1	33.6	83	0.9	141	4.8	105	9.8	73	18	10	320	217	103	32	151	52	72	10	69	2.1	5.4	4.32	13.6	40.3	93	31.5	33.7	12.4	259	0.1	1.02	6	1.778	70.5	22.3011	34.5	58	102	62	97	89	114	54	89
46	1	2	2	2	260.7	83	1.2	138	4	100	10.1	84	34	43	275	151	124	45	181	63	57	13	111	3.2	5	4.8	14.9	43.6	91	30.9	34	15.6	250	0.1	<1.005	7	1.905	112.3	30.945	39	75	120	80	96	69	109	68	89
32	1	1	1	1	7.8	89	0.9	140	4.2	102	9.6	66	20	17	259	180	79	31	181	55	58	11	112	3.1	6	4.82	15.1	46.5	97	31.5	32.6	14.6	210	0.2	1.015	7									94	128	72	92
46	1	2	1	0	132.9	91.8	1	141	4.1	104		74	45	58	352		173	49	208	215	73		94	2.8	7.2	5	16.1	46	91	32.3	35.3	12.2	259	0.22			1.778	85	26.8878	40	77	116	92	97	103	112	77	91
39	2	2	2	1	1598.4																																1.6383	63.6364	23.7093	34	69	117	74	99	88	100	62	84
24	1	2	1	2	185.1	77	1	139	4.1	102	9.6	62	18	15	299	130	286	96	132	60	48	12	72	2.8	3.5	5.11	15.8	45.6	89	30.9	34.7	12.8	195	0.1	1.025	8	1.7907	83.6364	26.0825	39	59	114	64	99	90	106	78	90
30	1	1	1	2	1583.7	82	0.9	126	5.1	88	9.6	85	32	40	450	248	202	45	216	227	63	45	108	3.4	12.6	4.83	16	46.5	96	33.2	34.4	12.8	356	0.1	1.01	6.5	1.8161	94.0909	28.5278	37.5	95	126	72	94	125	178	102	83
35	2	1	2	1	11.7	90	0.8	142	4.8	107	9.5	50	19	15	288	191	97	34	182	42	81	8	93	2.2	4.3	4	12.1	36.1	90	30.1	33.4	14.6	244	0	1.02	7.5	1.7018	70.0909	24.2016	31.5	80	88	52	99	101	108	80	89
46	1	2	1	0	1803	102	1.2	136	4.6	101	9.9	91	27	28	309	235	74	24	182	46	57	9	116	3.2	3.8	4.77	16	46.7	98	33.6	34.3	13.1	267	0	1.02	6.5	1.9812	101.818	25.9399	40	53	108	62	97	76	96	84	89
24	2	2	2	7	309	83	0.9	140	4	102	9.7	44	15	14	300	234	66	22	165	46	72	9	84	2.3	5	4.26	13.5	40.9	96	31.8	33.1	13.9	216	0.1	<1.005	7	1.6764	60.7273	21.6087	31	58	86	50	98	94	88	60	89
54	2	1	1	2	1622.1	84	1	139	4.5	102	10	61	20	11	350	247	103	29	246	112	64	22	160	3.8	4.2	4.24	13.5	40.1	95	31.8	33.6	13.3	218	0	1.01	7.5	1.59385	79.5455	31.3127	32.8	75	106	72	98	88	102	62	91
28	1	1	2	2	210.6	78	1.2	138	3.9	98	9.1	44	19	12	311	241	70	23	173	66	53	13	107	3.3	7	4.88	15.1	44.3	91	30.9	34	12	239	0.2	1.016	6.5	1.803	86.5455	26.6227	39	80	100	62	96	84	112	60	89
30	1	1	1	1	987.3	88	1	140	4	100	9.6	76	28	20	339	264	75	22	194	84	68	17	109	2.9	4.1	5.35	15.4	45.8	86	28.8	33.7	13.8	234	0.2	1.015	7	1.651	79.5455	29.1824	39	84	110	72	97	87	112	78	90
28	1	1	2	2	249	82	1	140	4.5	99	10.4	86	21	23	337	204	133	39	127	84	47	17	63	2.7	7.3	5.39	15.7	47.8	89	29.1	32.8	13.7	242	0.1	1.013	6.5	2.0066	97.2727	24.1585	38	86	108	62	98	84	110	72	83
27	1	1	2	7	1583.7	89	1.1	137	4.3	99	9.8	90	34	41	349	269	80	23	201	94	60	19	122	3.4	5	5.33	16	47.4	89	30	33.7	13.5	223	0.5	1.025	6.5	1.6764	73.4545	26.1375	36.5	88	106	72	98
29	1	1	1	2	18.6	94	1.2	139	3.9	105	9.2	31	17	10	265	82	183	69	127	62	55	12	60	2.3	4.3	4.48	13.6	40.8	91	30.4	33.3	14.4	183	0	1.005	7.5	1.8415	88.7273	26.1646	39	61	122	70	97
24	1	1	1	4	1615.2	87	0.8	138	3.9	102	9.9	98	25	36	340	225	115	34	143	168	42	34	67	3.4	6.7	5.33	17	49.7	93	31.9	34.2	14.1	255	0.3	<1.005	7.5	1.7526	74.5455	24.2692	36	84	82	54	97	93	108	62	88
30	1	1	1	1	286.5	82	1.3	140	4.3	100	9.6	52	25	16	345	290	55	16	198	50	74	10	114	2.7								13.7	248	0	1.022	5.5	1.8288	84.0909	25.143	39	61	116	68	99	69	120	68	86
26	2	2	2	2	188.1	76	0.7	140	4.3	103	9.8	61	14	9	245	137	108	44	208	67	63	13	132	3.3	7.2	4.25	13.4	39.1	92	31.5	34.2	13.1	532	0	1.012	7	1.7272	70.4545	23.6169	31.5	59	100	60	98
34	1	1	2	2	60	96	1	140	4	102	9.5	36	23	30	380	232	148	39	231	102	62	20	149	3.7	7.2	5.66	17.9	51.6	91	31.7	34.7	15.9	227	0.1	>1.030	5.5	1.6891	75.4545	26.4469	37	66	100	80	96	72	100	74	90
25	1	2	1	1	11.7	103	0.9	142	5	102	9.8	50	19	28	337	209	128	38	159	55	61	11	87	2.6	10.4	5.12	15.7	46.1	90	30.7	34	12.9	211	0.6	1.019	6.5	1.6256	46.8182	17.7169	31	74	98	62	100
		1	1	1		76	1	140	4.4	102	10.2	64	25	26	317	252	65	21	206	222	50	44	112		6.6	5.3	16.4	48.4	91	30.9	33.8	13.7	152	0.3	1.025	6	1.6637	85.0909	30.7421	39	84	112	62	96
29	1	2	2	5	393.6	85	1	140	4.6	101	9.3	75	18	16	298	163	135	45	184	63	51	13	120	3.6	4.6	5.43	16.6	48	88	30.6	34.7	12.8	193	0	1.009	6	1.778	80.4545	25.45	37	54	114	80	98
42	1	2	2	3	421.2	98	1	142	4.6	104	9.8	70	22	35	322	241	81	25	165	138	34	28	103	4.9	7.4	5.2	15.8	46.4	89	30.4	34	14.3	323	0.2	1.025	5.5	1.778	103.182	32.6392	40	72	96	62	96
26	1	1	1	2	2165.4	82	0.9	140	4	102	9.7	79	24	47	303	127	176	58	178	156	27	31	120		10	5.25	16.5	47.5	90	31.5	34.6	13.3	239	0	1.025	6	1.8034	106.818	32.8444	41	62	116	72	97	76	112	66	88
34	2	1	2	1	361.2	87	0.9	142	4	106	9.2	58	22	12	345	215	130	38	185	79	71	16	98	2.6	8.6	4.5	13.9	41.6	93	30.9	33.4	13	270	0.2	1.023	6.5	1.6637	68.7273	24.8301	32	78	100	70	99	80	118	78	94
48	1	2	2	4	2360.1	96	0.9	138	4.1	105	9.2	55	25	25	337	249	88	26	161	190	38	38	85	4.2	5.6	5.2	16.1	47	91	30.9	34.2	13.6	194	0.2	1.01	7.5	1.7145	90.1818	30.6792	40	62	122	72	96	82	110	74	88
33	2	2	1	0		76	0.6	140	4.5	107	8.6	53	16	14	319	238	81	25	181	87	41	17	123	4.4	8.4	4.58	14.3	42.5	93	31.2	33.6	13.1	295	0.3	1.015	6.5	1.6256	77.2727	29.2414	33	87	118	84	95
33	1	2	2	4	1583.7	82	1.3	140	4.1	103	9.4	75	19	20	343	242	101	29	208	110	50	22	136	4.2	7.2	5.52	16.8	47.4	86	30.4	35.4	14.7	236	0.9	1.025	5.5	1.7272	92.5455	31.022	42	76	108	70	95
36	1	1	2	0	30																																1.7653	70.9091	22.7544	36.5	80	130	75	97
48	2	1	2	2	14.7	82	0.7	137	4.3	102	9.1	46	14	12	271	192	79	29	194	52	73	10	111	2.7	4.4	4.08	13	37.7	92	31.9	34.5	14.2	263	0.1	1.018	6.5	1.6764	62.2727	22.1586	30.5	74	98	58	98	99	128	76	90
29	2	1	2	4	11.7	82	1	137	3.8	102	9.6	62	19	16	354	243	111	31	191	127	55	25	111	3.5	7.4	4.18	13.8	40.3	96	33	34.3	11.9	245	0.4	1.025	5.5	1.5875	55.0909	21.8601	30	60	110	65	98	62	98	64	94
55	1	1	1	0	1500.9	98	1.2	139	4.3	103	9.5	79	18	23	391	280	111	28	210	129	45	26	139	4.7	6	5.46	16.8	49.3	90	30.7	34	13.7	231	0.3	1.025	6	1.7526	111.545	36.315	44.5	79	110	68	96	82	140	80	87
27	2	2	1	1	561.9	81	1	140	4.3	104	10.1	75	19	17	358	176	182	51	167	48	96	10	61	1.7	7.2	4.62	14.8	44.1	95	32	33.6	12.5	307	0.3	>1.030	6	1.6383	68.6364	25.5722	33	68	96	62	95	84	78	58	90
48	2	2	2	5	249	92	0.9	138	4.3	101	9.5	63	17	12	332	210	122	37	183	97	57	19	107	3.2	5.9	4.32	13.7	42.8	99	31.8	32.1	17.4	210	0	1.015	6.5	1.6891	80.4545	28.1994	38	58	98	70	98	66	96	60	93
30	1	1	2	4		80	1	139	4	100	9.5	73	18	30	305	124	181	59	198	234	35	47	116	5.7	5.9	4.82	15.4	44.8	93	31.9	34.3	14.3	264	0.1	1.025	6	1.8034	94.5455	29.0708	39	68	118	84	98	78	98	64	88
37	1	1	2	2	94.5	90	1.1	138	5	99	10.1	49	18	17	291	188	103	35	215	68	55	14	146	3.9	5.3	4.81	15.2	44.8	93	31.5	33.9	12.6	269	0.1	1.006	7.5	1.7018	67	23.1344	35	65	98	58	98	83	128	68	92
37	1	1	2	0	225.3	93	1.1	140	4.9	102	8.9	68	19	14	354	209	145	41	142	76	37	15	90	3.8	6.1	4.97	15.1	44.3	89	30.5	34.2	12.6	165	0.5	1.016	6.5	1.8161	80.7273	24.476	37	65	90	56	98	93	100	64	86
49	2	1	1	0	1583.7	73	1	138	4.3	104	9.1	46	17	12	280	181	99	35	209	71	70	14	125	3	6.1	4.52	14.5	43.4	96	32.1	33.4	14.5	404	0.1	1.02	5.5	1.6256	68.1818	25.8013	31	62	98	62	99	60	118	84	90
56	1	1	1	2	15.6	87	1	142	3.8	105	9.2	41	15	23	348	188	160	46	203	142	38	28	137	5.3	5	5.3	16.3	47.5	90	30.8	34.3	13.2	219	0.4	1.015	7	1.778	76.1818	24.0984	37.5	77	112	68	95	77	108	78	92
45	2	2	2	1	121.2	79	0.8	139	4.1	103	8.9	69	13	9	464	389	75	16	197	95	75	19	103	2.6	5.5	4.27	13.6	42	98	31.8	32.3	15.9	239	0.2	<1.005	7	1.7018	74.3636	25.677	31.75	84	102	76	97		100	68	91
36	1	1	2	3	1583.7	84	1.3	140	3.8	102	9.1	49	39	32	325	190	135	42	150	53	63	11	76	2.4	6.6	4.89	15.9	46.1	94	32.4	34.4	13.4	200	0.1	<1.005	7	1.7399	75	24.7749	39.5	56	88	58	85	72	108	76	90
30	1	1	2	2	176.1	94	1	139	4.1	102	9.4	54	18	18	264	202	62	23	212	204	40	41	131	5.3	4.2	4.77	15	43.2	91	31.4	34.7	12.5	230	0.1	1.02	6.5	1.7907	82.6364	25.7707	35	61	118	78	98	92	128	88	85
23	2	2	2	1	185.1	79	0.9	137	4	104	9	38	14	11	346	242	104	30	140	70	64	14	62	2.2	4.7	3.66	11.5	33.7	92	31.5	34.3	14.2	245	0.1	1.008	6.5	1.6002	59.0909	23.0766	30	72	92	60	99	57	100	76	95
52	1	1	2	0	1749	93	0.7	137	4.1	100	9.4	78	24	30	260	162	98	38	175	64	78	13	84	2.2	5	4.9	16	46.2	94	32.7	34.6	13.5	266	0.1	<1.005	6	1.8288	99.0909	29.6279	40	55	118	72	97	62	122	80	89
46	2	2	1	1	1577.7	84	0.74	138	3.8	103	9	52	27	37	358		91	25.4	190	134	61	26.8	102.2	3.1	3.6	4.65	14.6	43.5	93.5	31.3	33.5	12.8	242	0	1.015	5	1.5875	65	25.7921	34	65	114	74	97	80	88	58	92
38	2	1	2	2	1871.1	70	0.8	141	4.3	102	9.3	60	14	10	333	234	99	30	147	67	73	13	61	2	7.3	4.35	14.8	43.3	100	33.9	34.1	12.9	171	0.1	1.003	6.5	1.6129	56.3636	21.6663	33	84	108	58	99	91	104	74	90
44	1	2	1	1	262.8	125	1	141	3.7	104	9.1	83	29	31	280		98	35	205	123	42		138		5.5	5.36	15.8	45	84			13	224	0.1	1.03	6	1.7018	77.7273	26.8384	37	77	100	64	96	95	100	68	89
34	2	1	1	0	139.8	82	1	137	4	100	9.6	62	16	8	305	206	99	32	150	54	60	11	79	2.5	7.5	4.12	13.1	37.7	92	31.7	34.6	12.7	255	0.1	1.009	7.5	1.7907	63.6364	19.8454	30	65	92	64	99	90	114	72	90
46	1	1	1	0	1495.2	91	0.9	137	4.2	101	9.4	61	19	27	319	249	70	22	248	88	60	18	170	4.1	4.5	5.28	15.7	47.3	90	29.7	33.2	12.9	226	0.2	1.015	6.5	1.7272	81.3636	27.2738	42	64	102	68	98	78	116	72	91
43	2	2	2	2	150.6	86	0.9	138	4.2	105	9.2	57	20	16	340	263	77	23	160	91	69	18	73		6.3	4.24	12.9	37.8	89	30.4	34.1	13.7	298	0.1	1.01	6.5	1.6129	77.7273	29.8785	33	64	108	62	99	83	98	72	93
44	1	2	1	1	33.6	117	1.02	141	4.5	108	9.2	50	22	29	279		128	45	197	71	66		121	3	3.8	5.1	15.4	45	88			13.4	204	0.1		7.5	1.7653	82	26.3134	39	72	104	68	98	86	112	80	92
41	1	2	1	0	231.3	97	1	142	4.3	106	9.4	68	25	30	418		79	19	200	204	37		122		4.7	4.84	14.2	40	83			14.3	193	0.2	1.025	6	1.6383	108.273	40.3397	38	59	120	72	96	62	118	76	90
39	2	2	1	1	240.3	91	0.9	138	4.5	102	9.5	79	25	34	402	307	95	24	244	167	54	33	157	4.5	8.1	4.96	14.5	42.4	85	29.2	34.2	12.4	288	0.2	1.014	7.5	1.778	112.727	35.6587	38	98	118	80	98	94	130	90	93
45	1	1	1	2	169.2	66	0.9	137	3.8	98	9	63	20	16	270	160	110	41	163	91	48	18	97	3.4	6.4	5.09	15.3	45.5	90	30.1	33.6	13.6	189	0.3	<1.005	6.5	1.7526	82	26.6961	39	64	92	76	97	70	98	66	91
45	1	1	1	0	33.6	93	0.9	138	4.1	102	9.4	73	23	25	376	282	94	25	242	111	66		154	3.7	5.2	4.96	15.3	44.5	89.7	30.9	34.4	13	282		1.01	7	1.7145	75.4545	25.6691	35.5	71	102	56	96	72	116	74	87
50	1	2	1	1	360.3	89	1.3	143	4.3	111	9.4	90	20	18	264	185	80	30	216	98	51	20	145	4.2	7.3	5.13	16.1	45.2	88	31.3	35.5	12.8	238	0.7	1.021	6	1.7145	72.2727	24.5867	36	65	110	60	97	70	98	68	92
39	1	1	1	0	30.6	109	0.9	141	4	105	9.7	95	28	29	327	150	177	54	152	48	62	10	80	2.5	7	5.1	15.9	48.4	95	31.1	32.8	15.6	231	0.1	1.025	7	1.7018	81.3636	28.094	39	72	116	68	97	103	118	68	87
44	1	2	1	0	309	88	1.1	140	3.9	101	9.9	68	28	31	251	146	105	42	242	139	50	28	164	4.8	5.9	4.85	15.4	45.5	94	31.7	33.7	13.6	216	0.3	<1.005	7	1.8034	97.2727	29.9093	41	73	118	78	99	89	114	78	89
32	1	2	1	1	210	86	0.9	140	4.1	105	10	85	21	26	285		145	51	204	136	39		140	5.3	4.9	5.22	16.5	48	92	31.6	34.4	13.7	226	0.1	1.012	8	1.7907	100.909	31.4691	41	84	108	84	96	104	106	76	90
25	1	1	1	2	3407.4	84	1.1	141	4.5	105	9.5	105	24	31	262	170	92	35	130	63	37	13	80	3.5	7.5	5.37	17.1	49.4	92	31.8	34.5	13.8	257	0.3	1.02	6	1.7018	83.1818	28.7218	39	75	110	56	97	88	98	60	91
35	1	2	2	2	1115.1	71	0.9	136	3.8	97	9.7	66	98	61	293	76	217	74	192	70	122	14	56	1.6	6.3	5.01	16.5	47.8	95	33	34.5	13.7	221	0.1	1.025	6	1.778	72.2727	22.8618	32	73	100	60	98	91	96	62	90
24	1	2	2	4	351.3	96	1.1	142	4.6	112	9.9	70	18	18	352	267	85	24	134	151	38	30	66	3.5	5.11	5.11	16.1	44.4	87	31.5	36.2	12.1	323	0.2	1.012	7	1.8542	121.364	35.3001	40	89	100	74	98	111	116	72	90
50	1	1	1	0	1603.2	91	1.1	139	4.1	104	9.2	85	25	32	401	270	131	33	212	138	44	28	140	4.8	5.9	5.08	15.8	45.6	90	31	34.6	14	261	0.1	1.01	6	1.7272	105.909	35.5016	42	88	110	78	96	97	130	78	83
48	1	2	2	2	1577.7	94	1.01	137	4	102	9.3	86	27	44	414		113	27.3	166	38	55	7.6	103.4	3	6.7	5	14.9	46.8	93.5	29.8	31.8	12.8	272	0.2			1.8923	90.9091	25.3879	40	75	114	78	97	90	102	66	90
25	2	2	2	4	1500.9	81	0.9	139	4.2	103	9.7	39	17	12	397	266	131	33	167	123	57	25	85	2.9	4.2	4.36	14.6	42.5	98	33.5	34.3	13.4	242	0	1.025	7.5	1.6637	54.5455	19.7065	30	92	88	54	99
35	1	1	1	1	0.9	103	1.1	138	4.3	106	9.6	87	26	44			100		200	98	44		140	4.6	6		15.9		84	29.2			175	0.1			1.6764	80.9091	28.79	39.5	65	100	72	98	70	110	78	88
33	2	1	1	2	1871.1	84	0.8	139	3.8	106	8.5	61	19	14	387		224	58	172	72	75	14	82	2.3	6.4	4.9	15.4	44.9	92	31.6	34.3	12.4	238				1.6002	52.6364	20.5559	29	74	90	60	98	81	98	72	91
29	2	2	2	2	126	86	0.8	138	3.8	101	9.5	59	33	32	224	117	107	48	138	48	68	10	60	2	4.2	4.27	13.1	37.4	88	30.6	35	12.5	201	0	1.004	6.5	1.778	58.5455	18.5195	31	72	94	58	99	86	98	68	90
23	1	2	2	2	49.2	92	1	143	3.9	103	9.8	158	10	14	316	183	133	42	173	56	53	11	109	3.3	6.2	5.75	17.3	50.1	87	30	34.5	13.2	328	0.1	>1.030	6	1.6256	58.2727	22.0515	37	78	120	60	98	90	98	56	90
34	1	2	1	1	1613.1	74	1.2	140	4	102	9.7	69	29	41	297	177	120	40	172	109	44	22	106	3.9	5.7	5.53	17.1	50.9	92	31	33.7	13.5	285	0.2	1.025	6	1.7272	80.4545	26.969	36.5	69	102	72	96	92	122	84	89
48	1	2	1	3	1583.7	90	1.1	138	3.9	103	9	61	62	39	297	145	152	51	181	47	64	9	108	2.8	5.3	4.81	15.4	44.8	93	32	34.4	13.2	167	0.1	<1.005	6	1.8288	87.5455	26.1759	39	57	98	64	96
51	1	1	1	2		82	1.2	141	4.2	105	9.5	52	16	20	322	229	93	29	146	69	56	14	76	2.6	6.3	5.44	16.8	48.6	89	30.9	34.6	13.4	193	0.1	1.02	6	1.8288	95	28.4048	40.2	60	102	70	96	78	120	74	89
42	2	1	1	3	1871.1										333		184	55				13		2.9											1.025	6	1.6256	69.7273	26.3861	33	68	98	60	98	82	106	72	92
28	2	2	2	7	6	88	0.8	136	4.4	100	9.7	48	16	5	386	298	88	23	234	119	62	24	148	3.8	4.9	4.13	13.5	39.7	96	32.7	34	12.9	241	0.1	1.02	6	1.6891	67.7273	23.7385	32	75	98	68	97
24	2	2	2	1	560.1	80	0.8	138	4.2	102	9.4	51	18	10	419	287	132	32	212	87	91	17	104	2.3	9.3	4.13	13.9	42.7	104	33.8	32.6	14.8	336	0	1.02	8	1.6637	74.5455	26.9322	33	56	110	68	98	90	98	72	74
32	2	1	1	0	33.6	88	0.8	137	4.2	100	9.7	55	19	15	342	236	106	31	164	72	71	14	79	2.3	4.7	4.08	12.8	37.4	92	31.3	34.1	12.5	258	0	1.01	7	1.7907	73.2727	22.8506	32	77	90	52	98	68	88	58	90
23	2	2	1	2	2312.1	77	0.8	140	4	101	9.5	92	20	25	299	138	161	54	184	79	51	16	117	3.6	4.3	4.7	14.9	44	94	31.7	33.8	13.3	320	0	1.021	6.5	1.6764	72.6364	25.8463	31	86	86	52	99	92	88	58	91
56	1	2	2	3	243	89	1.1	142	4.2	102	9.6	66	29	25	314		131	42	166	61	56		98		5.9	4.64	15.3	45	97			13.3	220	0	1.03	6	1.778	112.273	35.5149	43.5	67	128	70	97	85	96	62	90
55	1	2	1	2	262.8	95	0.8	139	4.2	101	9.1	83	38	38	220		89	40	208	125	45		138		5.5	5.07	15.6	44	88			12.5	259	0.2	1.015	6	1.8034	99.5455	30.6082	38.5	73	144	80	98	81	110	78	93
54	1	1	1	2	1487.1	80	1	138	3.9	106	8.8	90	21	23	300	185	115	38	183	123	52	25	106	3.5	5.8	5.28	16.3	47	89	30.9	34.7	12.5	196	0.1	1.009	6	1.7145	95	32.3183	24.8	63	110	70	98	96	92	78	87
39	1	1	1	2	1583.7	84	1.2	137	4.2	102	9.4	79	16	11	297	112	185	62	171	99	44	20	107	3.9	6.1	4.93	16.2	45.3	92	32.8	35.7	12.5	200	0.1	1.025	5.5	1.8415	95.9091	28.2824	41.5	70	124	84	97	77	122	74	86
25	1	2	2	6	245.1	82	1.1	135	3.9	99	9.9	71	14	11	350	141	209	60	182	136	45	27	110	4	5.5	5.68	17.3	49.9	88	30.5	34.7	14.6	242	0.1	<1.005	7	1.8288	71.2727	21.3104	36.5	54	118	62	98	80	98	72	90
24	1	1	2	4	139.8	92	1	141	4.8	103	9.5	77	20	16	306	225	81	26	175	37	79	7	89	2.2	6.6	5.01	15.4	45.7	91	30.9	33.8	12.8	181	0.1	1.016	7	1.7653	80	25.6716	39.5	65	100	58	98	78	100	62	86
32	1	1	1	2	1611.3	96	1.1	140	4.7	103	10.2	63	19	18	337	263	74	22	137	44	54	9	74		6	4.95	16	45.3	92	32.3	35.3	14.1	246	0.1	1.015	7	1.7399	73.1818	24.1743	37	65	140	82	98	66	122	72	90
28	1	2	2	1	1605.3	105	0.9	139	4.1	102	9.5	75	23	22	326	236	90	28	156	246	33	49	74	4.7	7.1	4.49	14.7	46.1	103	32.8	31.9	15.4	235	0.2	1.01	5.5	1.6891	95	33.2976	39.5	71	108	72	98	85	108	72	88
33	1	2	2	2	165.3	86	1	140	4.3	103	9.4	57	18	16	252	110	142	56	192	68	62	14	116	3.1	3.6	4.87	15.6	44.6	92	32	35	12.6	208	0	1.024	6.5	1.9177	94.0909	25.5851	40	52	118	58	96	59	98	52	89
27	1	1	1	2	176.1	96	1.3	141	4.1	102	9.9	50	22	14	308	147	161	52	175	131	48	26	101	3.6	5.3	4.99	15.6	47.5	95	31.3	32.9	13.1	159	0	1.024	6.5	1.7907	79.5455	24.8067	37.5	49	94	64	96	84	98	72	88
31	1	1	2	1	69.9	95	1	140	4.1	102	9.5	51	17	15	289	168	121	42	179	95	65	19	95	2.8	4.8	4.69	14.9	42.3	90	31.8	35.3	12.3	172	0.1	1.017	7.5	1.8288	75.9091	22.6966	35	83	118	80	97	98	98	72	94
53	1	2	2	1	273.6	100	1	140	4.2	103	9.7	90	16	19	358	271	87	24	190	200	42	40	108	4.5	5.6	4.74	15.2	46.4	98	32	32.7	16.4	315	0.1	1.015	8	1.9177	112.273	30.529	41	95	120	60	95	84	118	82	87
26	2	1	2	2	6.9	78	1	141	4.2	103	9.4	74	21	11			115		162	52	80	10	72	2	5.8	4.94	14.8	43.7	89	29.9	33.8	13.7	172	0.1	1.021	6	1.7145	64.5455	21.9579	29	77	90	64	99	80	98	72	88
31	1	1	1	2	1598.4	92	1	139	4	102	9.8	77	29	26	274	137	137	50	179	90	49	18	112	3.7	7.1	5.09	16.2	47.1	93	31.9	34.4	12.5	215	0.1	1.015	5.5	1.8796	98.1818	27.7907	39	54	140	82	98	66	134	78	90
39	1	1	1	0	1598.4	85	1.3	143	5.4	105	9.9	57	21	18	274	201	73	27	177	95	41	19	117	4.3	5	5.03	15.4	45.8	91	30.6	33.6	13.1	151	0.1	1.029	5.5	1.7526	72.2727	23.5293	35.5	58	114	62	99	76	98	64	93
31	1	1	1	3	258.9	89	1.1	140	4.1	101	9.2	64	20	27	280	192	88	31	177	78	64	16	97	2.8	4.1	5.08	15.8	44.9	88	31	35.1	13	226	0.1	>1.030	5.5	1.8034	74.0909	22.7814	37	61	130	68	99	97	116	74	90
37	1	1	1	2	258.9	94	1	140	5.2	103	9.7	55	18	18	299	173	126	42	183	78	60	16	107	3.05	6.2	4.95	15.4	45.2	91	31.1	34.1	12.6	256	0.3	1.025	7	1.8288	85.9091	25.6866	35	69	92	64	97
30	1	1	2	2	51.3	104	1	140	4.5	99	9.8	58	21	18	275	114	161	59	211	101	72	20	119	2.9	3.5	5.08	16.1	45.9	90	31.6	35	13.6	227	0.1	1.025	7	1.8034	73.1818	22.5019	36	89	122	64	98	99	122	62	90
31	1	2	2	1	258.9	82	0.9	140	4	102	9.9	40	17	16	339		156	46	196	70	54		128	3.6	6.6	4.78	15.4	45.2	94.7	32.2	34	12.9	156	0.1	1.003	7	1.7399	68.2727	22.5527	36	98	116	70	64	90	116	70	88
38	1	1	2	1	10.8	97	0.9	141	3.7	109	8.84	66	27	45			67		162	151	35		98	4.6	6.3	5.2	15.7	46	88	30	34.3		191	0.1			1.778	84.5455	26.744	40.5	91	124	74	99
40	1	1	1	3	1803	90	1	137	3.9	102	9.7	44	17	27	333		157	47	188	228	29		124		7.1	5.4	16.2	46.9	86.9	30	34.5	12.9	303		1.01	6	1.9177	90	24.4727	40	97	120	72	98	113	122	74	89
27	1	1	2	2	628.8	80	1	140	4.3	106	9	45	18	25	302		116	39	170	54	62		107		5.4	4.36	14.2	41.2	94.7	32.5	34.3	11.6	171	0.1	1.027	5	1.8161	74.0909	22.4639	37.5	84	98	72	98	100	102	74	81
37	1	1	1	2	340.5	78	0.9	141	5	110	9	38	31	17	310		106	34.1	146	25	54		83	2.7	3.7	4.85	14.9	43.3	89	30.7	34.3	11.6	171	0.1	1.025	6.5	1.6891	64.0909	22.4639	34	80	110	60	95
19	1	1	2	2	1500.9	83	1.1	141	4.4	103	9.9	69	21	15	307	186	121	39	141	85	41	17	83	3.4	5.7	5.54	17.2	50.8	92	31	33.8	13.1	223	0.1	1.025	6.5	1.8034	75.9091	23.3405	39	78	104	60	96	93	90	82	91
18	1	1	1	2	1500.9	71	1	134	3.9	98	9.9	91	25	20	295	112	183	62	107	59	49	12	46	2.2	6.7	5.33	15.9	46	86	29.8	34.5	13.1	187	0	<1.005	6.5	1.7653	85	27.2761	37	82	100	68	97	80	100	80	89
31	2	1	2	3	176.1	98	0.9	137	4.8	103	9.8	57	20	16	386	206	180	47	141	102	54	20	67	2.6	8	4.24	13.2	39.6	93	31.1	33.3	13.1	364	0.1	1.01	6	1.6002	62.7273	24.4967	34	97	130	78	100	90	112	70	92
33	1	1	2	1	87.6	84	0.8	141	4.2	101	9.4	100	22	17	329	232	97	29	199	224	37	45	117		6.4	5.08	15.5	45.8	90	30.6	33.9	12.9	249	0.1	1.025	6	1.778	100.909	31.9203	41	73	114	70	96	104	118	78	87
52	1	2	2	1	2044.8	87	1.1	140	4	105	9.1	69	19	30	357	253	104	29	197	159	36	32	129	5.5	6.9	5.07	16.6	48.1	95	32.6	34.4	13.6	260	0.2	1.02	6	1.8288	97.2727	29.0843	40	85	114	74	97	76	138	88	94
